# Supplementary material for: Striatal Dopamine Transporter Availability Is Not Associated with Food Craving in Lean and Obese Humans; a Molecular Imaging Study
Source: Brain Sci. 2021 Oct 28;11(11):1428. doi: 10.3390/brainsci11111428 (PMC8615750; doi:10.3390/brainsci11111428)
Supplement: Supplementary file 1 [file brainsci-11-01428-s001.zip]

Archive with 1 entries (1 files):
- brainsci-1409153-supplementary.pdf
